# Supplementary material for: Absence of High Lipoprotein(a) Levels Is an Independent Predictor of Acute Myocardial Infarction without Coronary Lesions
Source: J Clin Med. 2023 Jan 26;12(3):960. doi: 10.3390/jcm12030960 (PMC9917543; doi:10.3390/jcm12030960)
Supplement: Supplementary file 1 [file jcm-12-00960-s001.zip]

Archive with 1 entries (1 files):
- jcm-2139810-supplementary.pdf
